# Supplementary material for: Evaluating diagnostic accuracies of Panbio™ test and RT-PCR for the detection of SARS-CoV-2 in Addis Ababa, Ethiopia using Bayesian Latent-Class Models (BLCM)
Source: PLoS One. 2022 Oct 19;17(10):e0268160. doi: 10.1371/journal.pone.0268160 (PMC9581363; doi:10.1371/journal.pone.0268160)
Supplement: S1 Data — The model code. (R) [file pone.0268160.s001.R]

## Auto-generated Hui-Walter model created by script version 0.1 on 2022-02-12

model{

	## Observation layer:

	# Complete observations (N=438):
	for(p in 1:Populations){
		Tally_RR[1:4,p] ~ dmulti(prob_RR[1:4,p], N_RR[p])

		prob_RR[1:4,p] <- se_prob[1:4,p] + sp_prob[1:4,p]
	}


	## Observation probabilities:

	for(p in 1:Populations){

		# Probability of observing Panbio- PCR- from a true positive::
		se_prob[1,p] <- prev[p] * ((1-se[1])*(1-se[2]) +covse12)
		# Probability of observing Panbio- PCR- from a true negative::
		sp_prob[1,p] <- (1-prev[p]) * (sp[1]*sp[2] +covsp12)

		# Probability of observing Panbio+ PCR- from a true positive::
		se_prob[2,p] <- prev[p] * (se[1]*(1-se[2]) -covse12)
		# Probability of observing Panbio+ PCR- from a true negative::
		sp_prob[2,p] <- (1-prev[p]) * ((1-sp[1])*sp[2] -covsp12)

		# Probability of observing Panbio- PCR+ from a true positive::
		se_prob[3,p] <- prev[p] * ((1-se[1])*se[2] -covse12)
		# Probability of observing Panbio- PCR+ from a true negative::
		sp_prob[3,p] <- (1-prev[p]) * (sp[1]*(1-sp[2]) -covsp12)

		# Probability of observing Panbio+ PCR+ from a true positive::
		se_prob[4,p] <- prev[p] * (se[1]*se[2] +covse12)
		# Probability of observing Panbio+ PCR+ from a true negative::
		sp_prob[4,p] <- (1-prev[p]) * ((1-sp[1])*(1-sp[2]) +covsp12)

	}


	## Priors:

	# Prevalence in population 1:
	prev[1] ~ dbeta(1,1)

	# Prevalence in population 2:
	prev[2] ~ dbeta(1,1)

	# Prevalence in population 3:
	prev[3] ~ dbeta(1,1)

	# Prevalence in population 4:
	prev[4] ~ dbeta(1,1)


	# Sensitivity of Panbio test:
	se[1] ~ dbeta(1,1)T(1-sp[1], )
	# Specificity of Panbio test:
	sp[1] ~ dbeta(1,1)

	# Sensitivity of PCR test:
	se[2] ~ dbeta(1,1)T(1-sp[2], )
	# Specificity of PCR test:
	sp[2] ~ dbeta(34.166327738,1.335013089)


	# Covariance in sensitivity between Panbio and PCR tests:
	# covse12 ~ dunif( (se[1]-1)*(1-se[2]) , min(se[1],se[2]) - se[1]*se[2] )  ## if the sensitivity of these tests may be correlated
	 covse12 <- 0  ## if the sensitivity of these tests can be assumed to be independent
	# Covariance in specificity between Panbio and PCR tests:
	# covsp12 ~ dunif( (sp[1]-1)*(1-sp[2]) , min(sp[1],sp[2]) - sp[1]*sp[2] )  ## if the specificity of these tests may be correlated
	 covsp12 <- 0  ## if the specificity of these tests can be assumed to be independent

}

#monitor# se, sp, prev, covse12, covsp12

## Inits:
inits{
"se" <- c(0.5, 0.99)
"sp" <- c(0.99, 0.75)
"prev" <- c(0.05, 0.95, 0.05, 0.95)
# "covse12" <- 0
# "covsp12" <- 0
}
inits{
"se" <- c(0.99, 0.5)
"sp" <- c(0.75, 0.99)
"prev" <- c(0.95, 0.05, 0.95, 0.05)
# "covse12" <- 0
# "covsp12" <- 0
}
inits{
"se" <- c(0.6, 0.9)
"sp" <- c(0.9, 0.7)
"prev" <- c(0.15, 0.9, 0.10, 0.90)
# "covse12" <- 0
# "covsp12" <- 0
}


## Data:
data{
"Populations" <- 4
"N_RR" <- c(46, 230, 116, 46)
"Tally_RR" <- structure(c(20, 3, 0, 23, 63, 23, 0, 144, 56, 6, 1, 53, 18, 7, 0, 21), .Dim = c(4, 4))
}
